# Supplementary material for: The Impact of Growth Hormone Deficiency on Endothelial Function in Childhood Brain Cancer Survivors
Source: Cancers (Basel). 2025 Nov 24;17(23):3746. doi: 10.3390/cancers17233746 (PMC12691069; doi:10.3390/cancers17233746)
Supplement: Supplementary file 1 [file cancers-17-03746-s001.zip]

Archive with 1 entries (1 files):
- cancers-3899769-supplementary.pdf
